# Supplementary material for: Changes in the Volatile Flavor Compounds and Quality Attributes of Tilapia Fillets Throughout the Drying Process
Source: Foods. 2025 Sep 23;14(19):3293. doi: 10.3390/foods14193293 (PMC12523433; doi:10.3390/foods14193293)
Supplement: Supplementary file 1 [file foods-14-03293-s001.zip]

Archive with 1 entries (1 files):
- foods-3818344-supplementary.pdf
